# Supplementary material for: Assessments at multiple levels of biological organization allow for an integrative determination of physiological tolerances to turbidity in an endangered fish species
Source: Conserv Physiol. 2016 Mar 16;4(1):cow004. doi: 10.1093/conphys/cow004 (PMC4795446; doi:10.1093/conphys/cow004)
Supplement: Supplementary Data [file cow004supp.zip]

Archive with 2 entries (2 files):
- cow004supp.docx
- manifest.xml
